# Supplementary material for: A pan-transcriptome analysis shows that disease resistance genes have undergone more selection pressure during barley domestication
Source: BMC Genomics. 2019 Jan 7;20:12. doi: 10.1186/s12864-018-5357-7 (PMC6323845; doi:10.1186/s12864-018-5357-7)
Supplement: Supplementary file 1 — Table S1. Summary of RNA-seq datasets used in this study. (XLSX 15 kb) [file 12864_2018_5357_MOESM1_ESM.xlsx]

## Sheet: Sheet1
Supplementary Table S1. Summary of RNA-seq datasets used in this study.
Species	Sample name	Tissue	Treatment	Accession	Spike Morporlogy of Accessions	Geographical Origins of Accessions	Source
Hordeum vulgare ssp.vulgare	ERR150449	Mixed tissues	None	Barke	two-row	Germany	(Comadran et al., 2012)
	ERR150450	Mixed tissues	None	Betzes	two-row	Poland
	ERR150451	Mixed tissues	None	Bowman	two-row	United States
	ERR150452	Mixed tissues	None	Derkado	two-row	United Kingdom
	ERR150453	Mixed tissues	None	Intro	two-row	Netherlands
	ERR150454	Mixed tissues	None	Optic	two-row	United Kingdom
	ERR150455	Mixed tissues	None	Quench	two-row	United Kingdom
	ERR150456	Mixed tissues	None	Sergeant	two-row	Germany
	ERR150457	Mixed tissues	None	Tocada	two-row	Germany
	ERR159679	Mixed tissues	None	Morex	six-row	United States
	SRR641373	Leaf	None	Hindmarsh	two-row	Australia	(Ziemann et al.,2012)
	SRR641374	Leaf	Salt	Hindmarsh	two-row
	ERR233228-ERR233274	Embryos, roots, shoots, tillers, inflorescences， grains	None	Morex	six-row	United States	(Mayer et al.,2012)
	SRR1087917	Leaf	None	Padanggamu	six-row	China	(Dai et al. 2014)
	SRR1087920	Leaf	None	Beiqing	six-row	China
	SRR1087921	Leaf	None	Himala	six-row	China
	SRR1087922	Leaf	None	TX9425	two-row	China
	SRR1087923	Leaf	None	Franka	six-row	Germany
	SRR1087924	Leaf	None	Esterel	six-row	France
	SRR1087925	Leaf	None	Alexis	two-row	Denmark
	SRR1087926	Leaf	None	Amagi Nijo	two-row	Japan
	SRR1084227	Leaf	None	Yiwuerleng	two-row	China
	SRR1032035	Grains	None	XQ754	two-row	China	(Chen et al., 2014)
	SRR1032036	Grains	None	Nimubai	two-row	China
	ERR781039-ERR781041, ERR781057-ERR781061 ERR781083-ERR781085	Apex	Short Day	S42-IL107	two-row	Germany	(Digel et al., 2015)
	ERR781045-ERR781049, ERR781071-ERR781073	Apex	Long Day		two-row
	ERR781074-ERR781076, ERR781080-ERR781082	Leaf	Short Day		two-row
	ERR781050-ERR781052, ERR781065-ERR781067	Leaf	Long Day		two-row
	ERR781042-ERR781044, ERR781053-ERR781056, ERR781077-ERR781079	Apex	Long Day	Scarlett	two-row	Germany
	ERR781062-ERR781064, ERR781068-ERR781070	Leaf	Long Day	Scarlett	two-row
	SRR975538	Root	Boron	Sahara	two-row	Australia	(Tombuloglu et al. 2015)
	SRR3618865-SRR3618867	Shoot	None	Rolap	two-row	Poland	(Pacak et al., 2016)
	SRR3618868-SRR3618870	Shoot	Heat	Rolap	two-row
	SRR3618871,SRR3618872	Root	None	Rolap	two-row
	SRR3618873,SRR3618874	Root	Heat	Rolap	two-row
	SRR1810059,SRR1810060	Embryo	None	Bass	two-row	Australia	(Zhang et al., 2016)
	SRR1810061,SRR1810062	Embryo	None	Harrington	two-row	Canada
	SRR1810063,SRR1810064	Embryo	None	Stirling	two-row	Australia
	SRR1810065,SRR1810066	Embryo	None	Baudin	two-row	Australia
	ERR1366263,ERR1366264, ERR1366267,ERR1366268, ERR1366271,ERR1366272, ERR1366275,ERR1366276, ERR1366279,ERR1366280, ERR1366283,ERR1366284, ERR1366287,ERR1366288, ERR1366291,ERR1366292, ERR1366295,ERR1366296, ERR1366299,ERR1366300, ERR1366303,ERR1366304, ERR1366307,ERR1366308	Root	None	Clipper	two-row	Australia	(Hill et al., 2016)
	ERR1366311,ERR1366312, ERR1366315,ERR1366316, ERR1366319,ERR1366320, ERR1366323,ERR1366324, ERR1366327,ERR1366328, ERR1366331,ERR1366332, ERR1366335,ERR1366336, ERR1366339,ERR1366340, ERR1366343,ERR1366344, ERR1366347,ERR1366348, ERR1366351,ERR1366352, ERR1366355,ERR1366356	Root	Salt	Clipper	two-row	Australia	(Hill et al., 2016)
	ERR1744565-ERR1744566	Leaf	None	Igri	two-row	Germany	(Groenvold et al., 2017)
	ERR1744567-ERR1744574	Leaf	Low light intensity /short day length /low temperature	Igri	two-row
	SRR4380201-SRR4380206	Crown	None	Golden Promise (wide type)	two-row	United Kingdom	GSE87377 (NCBI)
	SRR4380207-SRR4380212	Crown	None	Golden Promise (AtCKX1-overexpressed)	two-row	United Kingdom
	SRR3714108-SRR3714119	Leaf	None	Morex	six-row	United States	GSE83676 (NCBI)
	SRR3714120-SRR3714135	Leaf	Spider mite infection	Morex	six-row	United States
Hordeum vulgare spp.spontaneum	SRR1087927	Leaf	None	XZ2	two-row	China-Tibet	(Dai et al., 2014)
	SRR1087928	Leaf	None	XZ12	two-row	China-Tibet
	SRR1087929	Leaf	None	XZ15	two-row	China-Tibet
	SRR1087930	Leaf	None	XZ21	two-row	China-Tibet
	SRR1087931	Leaf	None	XZ174	two-row	China-Tibet
	SRR1087932	Leaf	None	XZ181	two-row	China-Tibet
	SRR1087933	Leaf	None	ECI-2-0	two-row	Israel
	SRR1087934	Leaf	None	ECI-6-0	two-row	Israel
	SRR1087935	Leaf	None	Iran-6-26	two-row	Iran
	SRR1087936	Leaf	None	Turkey-19-24	two-row	Turkey
	SRR1087937	Leaf	None	Tabigha-B-63	two-row	Israel
	SRR1087938	Leaf	None	Tabigha-T-0	two-row	Israel
	ERR776116,ERR776117	Spikes	None	B1K0412	two-row	Israel	(Huebner et al., 2015)
	ERR776118,ERR776119	Spikes	Drought	B1K0412	two-row	Israel
	ERR776120,ERR776121	Spikes	None	B1K3516	two-row	Israel
	ERR776122,ERR776123	Spikes	Drought	B1K3516	two-row	Israel
	ERR776124,ERR776125	Spikes	None	B1K3615	two-row	Israel
	ERR776126,ERR776127	Spikes	Drought	B1K3615	two-row	Israel
	ERR776128,ERR776129	Spikes	None	B1K4620	two-row	Israel
	ERR776130,ERR776131	Spikes	Drought	B1K4620	two-row	Israel
	SRR1028011,SRR1028012	Leaf	None	Bs	two-row	Egypt	(Bahieldin et al.,2015)
	SRR1049570,SRR1049587, SRR1049592,SRR1049609, SRR1049626,SRR1049643, SRR1049648,SRR1049655, SRR1055527	Leaf	Salt	Bs	two-row
	ERR367936	Embryonic tissues	None	WBDC016	two-row	Iran	(Baker et al., 2014)
	ERR367937	Embryonic tissues	None	WBDC032	two-row	Israel
	ERR367938	Embryonic tissues	None	WBDC035	two-row	Israel
	ERR367939	Embryonic tissues	None	WBDC115	two-row	Turkmenistan
	ERR367940	Embryonic tissues	None	WBDC142	two-row	Lebanon
	ERR367941	Embryonic tissues	None	WBDC170	two-row	Lebanon
	ERR367942	Embryonic tissues	None	WBDC173	two-row	Iran
	ERR367943	Embryonic tissues	None	WBDC182	two-row	Jordan
	ERR367944	Embryonic tissues	None	WBDC227	two-row	Azerbaijan
	ERR367945	Embryonic tissues	None	WBDC255	two-row	Jordan
	ERR367946	Embryonic tissues	None	WBDC307	two-row	Syria
	ERR367947	Embryonic tissues	None	WBDC319	two-row	Syria
	ERR367948	Embryonic tissues	None	WBDC336	two-row	Turkmenistan
	ERR367949	Embryonic tissues	None	WBDC344	two-row	Turkey
