# Supplementary material for: A pan-transcriptome analysis shows that disease resistance genes have undergone more selection pressure during barley domestication
Source: BMC Genomics. 2019 Jan 7;20:12. doi: 10.1186/s12864-018-5357-7 (PMC6323845; doi:10.1186/s12864-018-5357-7)
Supplement: Supplementary file 2 — Table S2. Different filtering criteria for raw sequences of RNA-seq data with different spot lengths (AvgSpotLen). (XLSX 9 kb) [file 12864_2018_5357_MOESM2_ESM.xlsx]

## Sheet: Sheet1
Supplementary Table S2. Different filtering criteria for raw sequences of RNA-seq data with different spot lengths (AvgSpotLen).
AvgSpotLen (bp)	Samples	Filtering threshold
250~300 (paired-end)	SRR3714108-35, ERR1744565-74	Q≥30, length ≥75bp
180~200 (paired-end)	ERR233228-74, SRR1087917, SRR1087920, SRR1087921-38, SRR975538, SRR3618865-74, SRR1810059-66, ERR1366263-356	Q≥30, length ≥60bp
90~100 (single-end)	ERR781039-70, ERR776116-31, SRR1028011, SRR1028012, SRR1049570, SRR1049587, SRR1049592, SRR1049609, SRR1049626, SRR1049643, SRR1049648, SRR1049655, SRR1055527
76 (single-end)	ERR150449-50, ERR150454-7, SRR641373-4, ERR367936-47	Q≥30, length ≥30bp
54 (single-end)	ERR150451-3, SRR4380201-12	Q≥30, length ≥20bp
