# Supplementary material for: A pan-transcriptome analysis shows that disease resistance genes have undergone more selection pressure during barley domestication
Source: BMC Genomics. 2019 Jan 7;20:12. doi: 10.1186/s12864-018-5357-7 (PMC6323845; doi:10.1186/s12864-018-5357-7)
Supplement: Supplementary file 4 — Table S3. SNVs detected by mapping RNA-seq of 19 barley accessions against either Morex HC + LC or CWA. (XLSX 11 kb) [file 12864_2018_5357_MOESM4_ESM.xlsx]

## Sheet: Sheet1
Supplementary Table 2. SNVs detected by mapping RNA-seq of 19 barley accessions against either Morex HC+LC transcripts or CWA.
Sample	Number of Trimmed reads	vs_Morex_HC_LC_transcripts			vs_CWA
		Mapped reads	Percentage of mapped reads	SNVs	Mapped reads	Percentage of mapped reads	SNVs
SRR1087917	4241572	4079120	0.9617	3809	4183462	0.9863	16563
SRR1087920	3521036	3368927	0.9568	4070	3473150	0.9864	19118
SRR1087921	3333326	3193993	0.9582	3020	3283993	0.9852	14613
SRR1087922	3237420	3108571	0.9602	2676	3188211	0.9848	11408
SRR1087923	4651178	4492108	0.9658	3401	4597689	0.9885	16295
SRR1087924	4392266	4230631	0.9632	3071	4336484	0.9873	14981
SRR1087925	4435340	4257039	0.9598	3642	4377237	0.9869	14416
SRR1087926	3669164	3539643	0.9647	2655	3622933	0.9874	12847
SRR1087928	5888776	5617892	0.954	5486	5792200	0.9836	23665
SRR1087929	5374366	5161541	0.9604	5043	5295363	0.9853	21039
SRR1087930	3561638	3413830	0.9585	5601	3505008	0.9841	25278
SRR1087931	3746242	3601637	0.9614	5867	3689299	0.9848	23417
SRR1087932	6682582	6419288	0.9606	6478	6578334	0.9844	28730
SRR1087933	6771866	6485416	0.9577	6855	6661485	0.9837	30259
SRR1087934	8348120	7954924	0.9529	8753	8195349	0.9817	32610
SRR1087935	6877936	6549858	0.9523	6916	6763074	0.9833	28892
SRR1087936	7385180	7038077	0.953	8436	7269233	0.9843	22941
SRR1087937	5183600	4965370	0.9579	6280	5102736	0.9844	23119
SRR1087938	4998748	4759308	0.9521	5613	4928266	0.9859	19282
Mean	5068440	4854588	0.9585	5141	4991763	0.9852	21025
